# Supplementary material for: Clinical and Pathological Risk Factors for Peritoneal Metastases in a Surgical Series of T4 Colorectal Cancers
Source: Cancers (Basel). 2025 Mar 25;17(7):1103. doi: 10.3390/cancers17071103 (PMC11988146; doi:10.3390/cancers17071103)
Supplement: Supplementary file 1 [file cancers-17-01103-s001.zip]

Archive with 1 entries (1 files):
- cancers-3469384-supplementary.pdf
